# Supplementary material for: A stochastic model for error correction of kinetochore-microtubule attachments in budding yeast
Source: PLoS One. 2020 Aug 6;15(8):e0236293. doi: 10.1371/journal.pone.0236293 (PMC7410253; doi:10.1371/journal.pone.0236293)
Supplement: S1 File — (TXT) [file pone.0236293.s001.txt]

Excel spreadsheet containing model details and MATLAB files (available at https://sourceforge.net/projects/stochastic-error-correction/files/).
